# Supplementary material for: Quantitative Trait Loci for Heat Stress Tolerance in Brassica rapa L. Are Distributed across the Genome and Occur in Diverse Genetic Groups, Flowering Phenologies and Morphotypes
Source: Genes (Basel). 2022 Feb 3;13(2):296. doi: 10.3390/genes13020296 (PMC8871826; doi:10.3390/genes13020296)
Supplement: Supplementary file 1 [file genes-13-00296-s001.zip]

Archive with 2 entries (2 files):
- 2022_0125 Supplementary Tables S1-S3.xlsx
- 2022_0108 Supplementary Figure S1.pdf
